# Supplementary material for: Untargeted Metabolomics Coupled with Chemometrics for Leaves and Stem Barks of Dioecious Morus alba L
Source: Metabolites. 2022 Jan 24;12(2):106. doi: 10.3390/metabo12020106 (PMC8874686; doi:10.3390/metabo12020106)
Supplement: Supplementary file 1 [file metabolites-12-00106-s001.zip]

Archive with 1 entries (1 files):
- metabolites-1537928-supplementary.pdf
